# Supplementary material for: Nicotine and Its Downstream Metabolites in Maternal and Cord Sera: Biomarkers of Prenatal Smoking Exposure Associated with Offspring DNA Methylation
Source: Int J Environ Res Public Health. 2020 Dec 20;17(24):9552. doi: 10.3390/ijerph17249552 (PMC7766890; doi:10.3390/ijerph17249552)
Supplement: Supplementary file 1 [file ijerph-17-09552-s001.zip]

Archive with 5 entries (5 files):
- supplementary/Supplementary figure 1 a.docx
- supplementary/Supplementary figure 1 b.docx
- supplementary/Supplementary figure 2.pdf
- supplementary/supplementary material (methods section).docx
- supplementary/supplementary table 1.xlsx
