# Supplementary material for: Nicotine and Its Downstream Metabolites in Maternal and Cord Sera: Biomarkers of Prenatal Smoking Exposure Associated with Offspring DNA Methylation
Source: Int J Environ Res Public Health. 2020 Dec 20;17(24):9552. doi: 10.3390/ijerph17249552 (PMC7766890; doi:10.3390/ijerph17249552)
Supplement: Supplementary file 1 [file ijerph-17-09552-s001.zip › supplementary/supplementary table 1.xlsx]

## Sheet: Sheet1
Supplementary Table 1. Significant CpGs and their linked genes associated with cotinine (sheet 1), norcotinine (sheet 2), and hydroxycotinine (sheet 3) in maternal (F0 generation) and cord sera (F2 generation)
F1				F2
CpGs	Genes	Estimate	FDR adjusted P value	CpGs	Genes	Estimate	FDR adjusted P value
cg00029284	CUX2	-0.00014	0.0064	cg04180046	MYO1G	0.00054	0.0458
cg01952185	TIFAB	0.00014	0.0403	cg05575921	AHRR	-0.0008	0.0179
cg04180046	MYO1G	0.0003	<.0001	cg06338710	GFI1	-0.00084	0.0329
cg05549655	CYP1A1	0.0001	0.002	cg09662411	GFI1	-0.0009	0.0179
cg05575921	AHRR	-0.00026	<.0001	cg09935388	GFI1	-0.0011	0.0179
cg06012804	HES1	-0.0001	0.0223	cg12803068	MYO1G	0.000714	0.0458
cg07339236	ATP9A	-8e-05	0.0061	cg12876356	GFI1	-0.0012	0.0179
cg07810039	TGFB2	0.00016	0.0223	cg13834112	ANPEP	0.000346	0.0458
cg09935388	GFI1	-0.00036	0.0018	cg14179389	GFI1	-0.00066	0.0458
cg10253847	NKAPL	0.00012	0.0222	cg15959363	C4orf32	0.000354	0.0539
cg10980495	CTSD	-0.0002	0.0386	cg18146737	GFI1	-0.00138	0.0179
cg11924019	CYP1A1	0.00016	0.001	cg18316974	GFI1	-0.0009	0.0458
cg12101586	CYP1A1	0.0002	0.013	cg19089201	MYO1G	0.00034	0.0458
cg12803068	MYO1G	0.0004	<.0001	cg26652413	CPAMD8	0.000234	0.0475
cg12876356	GFI1	-0.0004	0.0139
cg13570656	CYP1A1	0.00026	0.002
cg14179389	GFI1	-0.0003	0.0013
cg14807565	IDE	0.0001	0.0403
cg15507334	FRMD4A	0.0001	0.0373
cg16459265	SNHG15	-0.00016	0.0495
cg17384889	NKAPL	0.00012	0.0169
cg18092474	CYP1A1	0.00026	0.0011
cg18183624	IGF2BP1	-0.00022	0.0061
cg18473733	KLF2	-8e-05	0.0136
cg18694169	NKAPL	0.00018	0.0139
cg19089201	MYO1G	0.00018	0.0006
cg19648306	OSBPL6	0.0001	0.0223
cg21251018	NKAPL	0.00016	0.0515
cg22549041	CYP1A1	0.00042	<.0001
cg23553912	IQCJ-SCHIP1	0.00016	0.0358
cg26516004	CYP1A1	8e-05	0.013

## Sheet: Sheet2
Supplementary Table 1. Significant CpGs and their linked genes associated with cotinine (sheet 1), norcotinine (sheet 2), and hydroxycotinine (sheet 3) in maternal (F0 generation) and cord sera (F2 generation)
F1				F2
CpGs	Genes	Estimate	FDR adjusted P value	CpGs	Genes	Estimate	FDR adjusted P value
cg00029284	CUX2	-0.01354	0.0135	cg04180046	MYO1G	0.031929	0.0455
cg01359532	CYP1A2	0.012132	0.0285	cg04535902	GFI1	-0.0472986	0.027
cg01952185	TIFAB	0.017114	0.0066	cg05575921	AHRR	-0.0467321	0.0145
cg04180046	MYO1G	0.032534	<.0001	cg06338710	GFI1	-0.0522995	0.027
cg04535902	GFI1	-0.03438	0.0099	cg09662411	GFI1	-0.0550757	0.0145
cg05549655	CYP1A1	0.01079	0.0011	cg09935388	GFI1	-0.0678335	0.0145
cg05575921	AHRR	-0.03048	<.0001	cg10399789	GFI1	-0.0369575	0.0489
cg06012804	HES1	-0.01054	0.0191	cg12876356	GFI1	-0.0754683	0.0145
cg06501366	BHMT2	0.018504	0.0516	cg13834112	ANPEP	0.0214225	0.0455
cg07339236	ATP9A	-0.00902	0.0006	cg15959363	C4orf32	0.0222062	0.0489
cg07810039	TGFB2	0.01639	0.0285	cg18146737	GFI1	-0.0867446	0.0145
cg08328513	BHMT2	0.017194	0.0516	cg18316974	GFI1	-0.0611103	0.027
cg09662411	GFI1	-0.03086	0.02
cg09935388	GFI1	-0.046	<.0001
cg10253847	NKAPL	0.012904	0.0254
cg10980495	CTSD	-0.0212	0.0285
cg11924019	CYP1A1	0.01962	<.0001
cg12101586	CYP1A1	0.022716	0.0066
cg12803068	MYO1G	0.044922	<.0001
cg12876356	GFI1	-0.05104	0.0008
cg13570656	CYP1A1	0.028614	0.0008
cg14179389	GFI1	-0.03942	<.0001
cg14251267	ZBTB46	-0.01696	0.0521
cg15507334	FRMD4A	0.013708	0.0062
cg16449012	FAM184B	0.01069	0.044
cg17384889	NKAPL	0.013178	0.0165
cg18092474	CYP1A1	0.029066	0.0003
cg18146737	GFI1	-0.03752	0.0165
cg18182566	MTA1	-0.00854	0.044
cg18183624	IGF2BP1	-0.02256	0.0038
cg18316974	GFI1	-0.0256	0.0378
cg18694169	NKAPL	0.020642	0.0079
cg18703066		-0.00512	0.0404
cg19089201	MYO1G	0.01973	0.0002
cg19648306	OSBPL6	0.010054	0.0508
cg21251018	NKAPL	0.016952	0.0404
cg21611682	LRP5	-0.00896	0.02
cg22549041	CYP1A1	0.045652	<.0001
cg25464840	FRMD4A	0.01204	0.0378
cg26516004	CYP1A1	0.007238	0.0129
cg26652413	CPAMD8	0.006148	0.0191
cg26954197	AHRR	0.010678	0.0364
cg27434149	ANK3	0.01588	0.044

## Sheet: Sheet3
Supplementary Table 1. Significant CpGs and their linked genes associated with cotinine (sheet 1), norcotinine (sheet 2), and hydroxycotinine (sheet 3) in maternal (F0 generation) and cord sera (F2 generation)
F1				F2
CpGs	Genes	Estimate	FDR adjusted P value	CpGs	Genes	Estimate	FDR adjusted P value
cg01359532	CYP1A2	0.000872	0.0368	cg04535902	GFI1	-0.00300909	0.0315
cg01952185	TIFAB	0.001188	0.0122	cg06338710	GFI1	-0.00330188	0.0315
cg02063817	HOTTIP	-0.00114	0.0434	cg09662411	GFI1	-0.00312401	0.0315
cg04180046	MYO1G	0.002226	<.0001	cg09935388	GFI1	-0.00371216	0.0375
cg04535902	GFI1	-0.00208	0.0509	cg12876356	GFI1	-0.00432474	0.0315
cg05549655	CYP1A1	0.000794	0.001	cg18146737	GFI1	-0.00502228	0.0315
cg05575921	AHRR	-0.00214	<.0001	cg18316974	GFI1	-0.00358296	0.0391
cg06012804	HES1	-0.00078	0.0155
cg07339236	ATP9A	-0.00058	0.0042
cg09935388	GFI1	-0.00294	0.0005
cg11924019	CYP1A1	0.001324	0.0002
cg12101586	CYP1A1	0.00168	0.0061
cg12803068	MYO1G	0.00323	<.0001
cg12876356	GFI1	-0.0032	0.0065
cg13570656	CYP1A1	0.002144	0.0005
cg14179389	GFI1	-0.00282	<.0001
cg14807565	IDE	0.000816	0.0356
cg15507334	FRMD4A	0.00093	0.0134
cg18146737	GFI1	-0.00236	0.0541
cg18473733	KLF2	-0.0007	0.0062
cg18694169	NKAPL	0.00131	0.0345
cg18703066		-0.00036	0.0509
cg19089201	MYO1G	0.001276	0.0015
cg21251018	NKAPL	0.001288	0.0356
cg21611682	LRP5	-0.00062	0.0356
cg22549041	CYP1A1	0.00318	0.0001
cg26516004	CYP1A1	0.00052	0.015
cg26652413	CPAMD8	0.000462	0.015
cg26954197	AHRR	0.000746	0.0541
